# Supplementary material for: First Phylogeny of Bitterbush Family, Picramniaceae (Picramniales)
Source: Plants (Basel). 2020 Feb 21;9(2):284. doi: 10.3390/plants9020284 (PMC7076446; doi:10.3390/plants9020284)
Supplement: Supplementary file 1 [file plants-09-00284-s001.zip]

Archive with 13 entries (10 files):
- supp_mat/
- supp_mat/figures/
- supp_mat/figures/p1_picramnia_pentandra.jpg
- supp_mat/figures/l0_leitneria_floridana_dsc_5921.jpg
- supp_mat/figures/pi_0902_picramnia_sphaerocarpa_abs_8746.jpg
- supp_mat/figures/pi_0904_picramnia_pentandra.jpg
- supp_mat/figures/a0_alvaradoa_amorphoides.jpg
- supp_mat/figures/pi_0903_picramnia_glazioviana_ycv_1414.jpg
- supp_mat/figures/pi_0905_kirkia_acuminata.jpg
- supp_mat/tables/
- supp_mat/tables/02_picramniaceae.pdf
- supp_mat/tables/01_picramniaceae_voucher_table.xlsx
- supp_mat/tables/03_picramniaceae_genbank_ids.xlsx
