# Supplementary material for: First Phylogeny of Bitterbush Family, Picramniaceae (Picramniales)
Source: Plants (Basel). 2020 Feb 21;9(2):284. doi: 10.3390/plants9020284 (PMC7076446; doi:10.3390/plants9020284)
Supplement: Supplementary file 1 [file plants-09-00284-s001.zip › supp_mat/tables/01_picramniaceae_voucher_table.xlsx]

## Sheet: _shipunov_et_al_picramniaceae_table.txt
TAXON	sample	VOUCHER	REGION	FRAGMENT
Alvaradoa amorphoides	A0	No voucher, photo in supp. mat.	Cultivated	its, trnl
Leitneria floridana	L0	No voucher, photo in supp. mat.	Cultivated	its
Picramnia pentandra	P1	No voucher, photo in supp. mat.	Cultivated	rbcl, trnl
Alvaradoa arborescens	PI-0001	Thomas 14879 (NY-01198225)	Cuba	rbcl, trnl
Alvaradoa haitiensis	PI-0003	Thompson 9767 (NY-01404186)	Hispaniola	its, rbcl, trnl
Alvaradoa haitiensis	PI-0004	Brother Alain 21634 (NY-01404194)	Hispaniola	its, rbcl
Alvaradoa puberulenta	PI-0006	Vanni 4180 (NY)	Argentina	its
Alvaradoa subovata	PI-0007	Serrano 5380 (NY)	Bolivia	rbcl
Nothotalisia cancellata	PI-0009	D'Arcy 16223 (NY)	Panama	its, rbcl
Nothotalisia peruviana	PI-0011	Neill 7604 (NY)	Ecuador	rbcl
Nothotalisia peruviana	PI-0012	Acevedo-Rodriguez 7562 (NY)	Ecuador	rbcl, trnl
Nothotalisia peruviana	PI-0014	Acevedo-Rodriguez 7368 (NY)	Ecuador	its, rbcl, trnl
Nothotalisia piranii	PI-0016	Vasques 12916 (NY)	Peru	its
Picramnia antidesma	PI-0017	Thomas 3626 (NY)	Mexico	its
Picramnia deflexa	PI-0019	Thomas 3654 (NY)	Mexico	its
Picramnia guerrerensis	PI-0021	Valdez 647 (NY)	Mexico	its
Picramnia latifolia	PI-0022	Kernan 151 (NY)	Costa Rica	rbcl
Picramnia teapensis	PI-0026	Thomas 3662 (NY)	Mexico	its
Picramnia teapensis	PI-0027	Jimenes 1003 (NY)	Costa Rica	its, trnl
Picramnia dictyoneura	PI-0028	Rodriguez 452 (NY)	Hispaniola	its, rbcl, trnl
Picramnia campestris	PI-0041	Hatschbach 67269 (NY-00929346)	Brazil	rbcl
Picramnia ciliata	PI-0044	Pirani s.n. (NY-00676889)	Brazil	its, rbcl
Picramnia ciliata	PI-0045	Pirani 2493 (NY-00569260)	Brazil	its
Picramnia juniniana	PI-0055	Yanez 2140 (NY)	Ecuador	its, rbcl, trnl
Picramnia ramiflora	PI-0060	Silva 25512 (NY-00569265)	Brazil	its
Picramnia oreadica	PI-0061	Pirani 1710 (NY-00929350)	Brazil	its, trnl
Picramnia sellowii	PI-0063	Gutierrez 1169 (NY)	Bolivia	its
Picramnia sellowii	PI-0064	Pereira 2119 (NY-00929352)	Brazil	its
Picramnia sellowii	PI-0065	Stahl 5218 (NY)	Bolivia	rbcl, trnl
Alvaradoa subovata	PI-0103	Serrano 5380 (MO-04820126)	Bolivia	its, rbcl, trnl
Picramnia antidesma	PI-0110	Castillo 1768 (MO-5826425)	Guatemala	its
Picramnia gracilis	PI-0112	D'Arcy 15105 (MO-5826084)	Panama	its, trnl
Picramnia sellowii	PI-0113	Rimachi 10253 (MO-05093267)	Peru	its
Talisia nervosa	PI-0121	Croat 8800 (MO-1976991)	Panama	its
Picramnia reticulata	PI-0508	Brother Alain 6454 (HUH)	Cuba	its
Alvaradoa lewisii	PI-0602	Barcelona 1175 (US-3480841)	Jamaica	its
Picramnia tumbesina	PI-0606	Bonifaz 3392 (US-3387528)	Ecuador	its
Picramnia guianensis	PI-0611	McDowell 4245 (US-3340767)	Guyana	its
Picramnia glazioviana	PI-0612	Jardim 560 (US-3517327)	Brazil	its, rbcl, trnl
Picramnia excelsa	PI-0613	Hatschbach 50883 (US-3146035)	Brazil	its
Picramnia hirsuta	PI-0706	Thomas 3565 (CAS-813093)	Mexico	its
Picramnia deflexa	PI-0708	Breedlove 31555 (CAS)	Mexico	its
Alvaradoa subovata	PI-0718	Nee 48939 (CAS-968224)	Bolivia	its, rbcl
Alvaradoa arborescens	PI-0801	Shafer 4475 (F-286406)	Cuba	its, rbcl
Alvaradoa jamaicensis	PI-0802	Crosby 1203 (F-1605946)	Jamaica	its, rbcl, trnl
Picramnia gracilis	PI-0805	Grayum 9780 (F-2118224)	Costa Rica	rbcl
Picramnia guerrerensis	PI-0806	Thomas 3748 (F-2211412)	Mexico	its
Picramnia bahiensis	PI-0816	Pirani 2461 (F-2098109)	Brazil	its
Picramnia parvifolia	PI-0824	Hatschbach 47602 (F-1939341)	Brazil	its
Picramnia ramiflora	PI-0825	Kallunki 709 (F-2168048)	Brazil	its, rbcl
Picramnia sellowii	PI-0826	Vanni 1015 (F-2081829)	Argentina	its
Picramnia nuriensis	PI-0828	Callejas 2246 (F-2051489)	Colombia	its
Picramnia sphaerocarpa	PI-0902	No voucher, photo in supp. mat.	Cultivated	its, rbcl, trnl
Picramnia glazioviana	PI-0903	No voucher, photo in supp. mat.	Brazil	its, rbcl, trnl
Picramnia pentandra	PI-0904	No voucher, photo in supp. mat.	Cultivated	its, rbcl, trnl
Kirkia acuminata	PI-0905	No voucher, photo in supp. mat.	Cultivated	rbcl, trnl
Picramnia ciliata	PI-0906	Pirani 6717 (SPF)	Brazil	rbcl, trnl
Picramnia sellowii	PI-0907	Nadruz 2552 (SP-00706438)	Brazil	its, rbcl
Picramnia antidesma	PI-0908	No voucher, photo in supp. mat.	Belize	rbcl
Nothotalisia piranii	PI-1002	Thomas 6760 (NY-02286659)	Peru	rbcl
Nothotalisia piranii	PI-1003	Thomas 6760 (NY-02286659)	Peru	rbcl
Picramnia antidesma	PI-1602	Briceno 38 (BRIT)	Costa Rica	its
Picramnia magnifolia	PI-1609	Croat 19541 (BRIT)	Peru	its
Picramnia andrade-limae	PI-2102	Neto 3330 (SPF-207857)	Brazil	its, rbcl
Picramnia andrade-limae	PI-2103	Neto 3319 (SPF-207841)	Brazil	its, rbcl, trnl
Picramnia elliptica Minas Gerais	PI-2112	Lombardi 2002 (SPF-130334)	Brazil	trnl
Picramnia aff. glazioviana	PI-2123	Pirani 6670 (SPF-228442)	Brazil	its, rbcl
Picramnia grandifolia	PI-2125	Feteira 177 (SPF-181271)	Brazil	its
Picramnia guerrerensis	PI-2126	Thomas 3722 (SPF-69010)	Mexico	trnl
Picramnia hirsuta	PI-2128	Thomas 3549 (SPF-68836)	Mexico	trnl
Picramnia magnifolia	PI-2129	Thomas 6742 (SPF-68827)	Peru	trnl
Picramnia oreadica penduliflora	PI-2132	Faria 4149 (SP-64848)	Brazil	its, rbcl
Picramnia elliptica	PI-2151	Vervloet 436 (SP-370347)	Brazil	rbcl
Picramnia bullata	PI-2202	Gentry 54615 (USM-131889)	Peru	trnl
Picramnia cf. caracasana	PI-2801	Villa 437 (QCA-183313)	Ecuador	rbcl
Alvaradoa amorphoides	PI-2901	Ponce 708 (FCME-109801)	Mexico	its, trnl
Alvaradoa amorphoides	PI-2902	Hernandez 730 (FCME-081104)	Mexico	its
Picramnia antidesma	PI-2903	Soto 14849 (FCME-67301)	Mexico	rbcl
Picramnia deflexa	PI-2905	Ton 8741 (FCME-015869)	Mexico	its, rbcl, trnl
Picramnia polyantha	PI-2908	Vega 2010-47 (FCME-150288)	Mexico	its, rbcl, trnl
Picramnia polyantha	PI-2909	Zafra 2362 (FCME-129995)	Mexico	its
Picramnia teapensis	PI-2910	Ayala 3454 (FCME-057265)	Mexico	its, rbcl
Picramnia thomasii	PI-2911	Gonzalez-Martinez 678 (FCME-149834)	Mexico	its, rbcl
Picramnia thomasii	PI-2912	Golzalez 777 (FCME-149843)	Mexico	its, rbcl
Picramnia thomasii	PI-2913	Gonzalez 848 (FCME-149839)	Mexico	its, rbcl
Picramnia thomasii	PI-2914	Lozada 3470 (FCME-149838)	Mexico	its, rbcl
Picramnia xalapensis	PI-2915	Ayala 3791 (FCME-114688)	Mexico	rbcl
