# Supplementary material for: First Phylogeny of Bitterbush Family, Picramniaceae (Picramniales)
Source: Plants (Basel). 2020 Feb 21;9(2):284. doi: 10.3390/plants9020284 (PMC7076446; doi:10.3390/plants9020284)
Supplement: Supplementary file 1 [file plants-09-00284-s001.zip › supp_mat/tables/03_picramniaceae_genbank_ids.xlsx]

## Sheet: 03_picramniaceae_genbank_ids.txt
sample	FRAGMENT	GENBANK.ID
A0	its	MN833718
A0	trnl	MN844912
A1	its	MN833762
L0	its	MN833725
L1	its	MN833765
P1	rbcl	MN854026
P1	trnl	MN844930
PI-0001	rbcl	MN854007
PI-0001	trnl	MN844914
PI-0003	rbcl	MN854009
PI-0003	its	MN833720
PI-0003	trnl	MN844915
PI-0004	rbcl	MN854010
PI-0004	its	MN833763
PI-0006	its	MN833723
PI-0007	rbcl	MN854003
PI-0009	rbcl	MN854042
PI-0009	its	MN833726
PI-0011	rbcl	MN854039
PI-0012	rbcl	MN854040
PI-0012	trnl	MN844919
PI-0014	rbcl	MN854041
PI-0014	its	MN833727
PI-0014	trnl	MN844935
PI-0016	its	MN833728
PI-0017	its	MN833731
PI-0019	its	MN833734
PI-0021	its	MN833740
PI-0022	rbcl	MN854046
PI-0026	its	MN833758
PI-0027	its	MN833773
PI-0027	trnl	MN844934
PI-0028	rbcl	MN854023
PI-0028	its	MN833735
PI-0041	rbcl	MN854011
PI-0044	rbcl	MN854027
PI-0044	its	MN833733
PI-0045	its	MN833768
PI-0055	rbcl	MN854017
PI-0055	its	MN833742
PI-0055	trnl	MN844928
PI-0060	its	MN833750
PI-0061	its	MN833744
PI-0063	its	MN833752
PI-0064	its	MN833753
PI-0065	rbcl	MN854034
PI-0065	trnl	MN844932
PI-0103	rbcl	MN854004
PI-0103	its	MN833724
PI-0103	trnl	MN844917
PI-0110	its	MN833767
PI-0112	its	MN833738
PI-0112	trnl	MN844925
PI-0113	its	MN833754
PI-0121	its	MN833761
PI-0508	its	MN833751
PI-0602	its	MN833722
PI-0606	its	MN833755
PI-0612	rbcl	MN854035
PI-0612	its	MN833736
PI-0612	trnl	MN844924
PI-0706	its	MN833741
PI-0708	its	MN833769
PI-0718	rbcl	MN854005
PI-0718	its	MN833764
PI-0801	rbcl	MN854008
PI-0801	its	MN833719
PI-0802	rbcl	MN854006
PI-0802	its	MN833721
PI-0802	trnl	MN844916
PI-0805	rbcl	MN854045
PI-0806	its	MN833770
PI-0816	its	MN833732
PI-0824	its	MN833746
PI-0825	rbcl	MN854036
PI-0825	its	MN833771
PI-0826	its	MN833772
PI-0902	rbcl	MN854032
PI-0902	its	MN833756
PI-0902	trnl	MN844933
PI-0903	rbcl	MN854031
PI-0903	its	MN833737
PI-0903	trnl	MN844936
PI-0904	rbcl	MN854025
PI-0904	its	MN833747
PI-0904	trnl	MN844937
PI-0905	rbcl	MN854001
PI-0905	trnl	MN844918
PI-0906	rbcl	MN854028
PI-0906	trnl	MN844922
PI-0907	rbcl	MN854024
PI-0907	its	MN833757
PI-0908	rbcl	MN854014
PI-1002	rbcl	MN854043
PI-1003	rbcl	MN854044
PI-1602	its	MN833776
PI-1609	its	MN833743
PI-2102	rbcl	MN854030
PI-2102	its	MN833730
PI-2103	rbcl	MN854029
PI-2103	its	MN833766
PI-2103	trnl	MN844920
PI-2112	trnl	MN844923
PI-2123	rbcl	MN854038
PI-2123	its	MN833729
PI-2125	its	MN833739
PI-2126	trnl	MN844926
PI-2128	trnl	MN844927
PI-2129	trnl	MN844929
PI-2132	rbcl	MN854033
PI-2132	its	MN833745
PI-2151	rbcl	MN854002
PI-2202	trnl	MN844921
PI-2801	rbcl	MN854022
PI-2901	its	MN833775
PI-2901	trnl	MN844913
PI-2902	its	MN833779
PI-2903	rbcl	MN854015
PI-2905	rbcl	MN854016
PI-2905	its	MN833777
PI-2908	rbcl	MN854013
PI-2908	its	MN833748
PI-2908	trnl	MN844931
PI-2909	its	MN833749
PI-2910	rbcl	MN854012
PI-2910	its	MN833759
PI-2911	rbcl	MN854018
PI-2911	its	MN833760
PI-2912	rbcl	MN854019
PI-2912	its	MN833774
PI-2913	rbcl	MN854020
PI-2913	its	MN833778
PI-2914	rbcl	MN854021
PI-2914	its	MN833780
PI-2915	rbcl	MN854037
